# Supplementary material for: “It Doesn’t Cure, but It Protects”: COVID-19 Vaccines through the Eyes of Children and Their Parents
Source: Vaccines (Basel). 2023 Jul 31;11(8):1305. doi: 10.3390/vaccines11081305 (PMC10459681; doi:10.3390/vaccines11081305)
Supplement: Supplementary file 1 [file vaccines-11-01305-s001.zip]

Archive with 3 entries (3 files):
- vaccines-2457104-File S1.pdf
- vaccines-2457104-File S2.pdf
- vaccines-2457104-File S3.pdf
